# Supplementary material for: Cellulose-Based Films with Ultraviolet Shielding Performance Prepared Directly from Waste Corrugated Pulp
Source: Polymers (Basel). 2021 Sep 30;13(19):3359. doi: 10.3390/polym13193359 (PMC8512157; doi:10.3390/polym13193359)
Supplement: Supplementary file 1 [file polymers-13-03359-s001.zip]

Archive with 1 entries (1 files):
- polymers-1374538-SUP.pdf
